# Supplementary material for: A Robust and Standardized Approach to Quantify Wound Closure Using the Scratch Assay
Source: Methods Protoc. 2023 Sep 17;6(5):87. doi: 10.3390/mps6050087 (PMC10514857; doi:10.3390/mps6050087)
Supplement: Supplementary file 1 [file mps-06-00087-s001.zip]

Archive with 2 entries (2 files):
- File S1 - Scratch Outline Macro ImageJ.txt
- mps-2551077-supplementary.pdf
